# Supplementary material for: Centromere and kinetochore gene misexpression predicts cancer patient survival and response to radiotherapy and chemotherapy
Source: Nat Commun. 2016 Aug 31;7:12619. doi: 10.1038/ncomms12619 (PMC5013662; doi:10.1038/ncomms12619)
Supplement: Supplementary Data 1 — Differential expression of 15 CEN/KT genes is significant in cancer progression across cancer types. [file ncomms12619-s2.xls]

## Sheet: -log(p-Value)
Supplementary Data 1. Differential expression of 15 CEN/KT genes is significant in cancer progression across cancer types.
	Gene	Probe ID	Breast				Cervical	Head & Neck		Colon	Gastric	Brain and CNS			Liver			Lung				Pancreatic
			GSE17080	GSE21422		GSE3744	GSE6791	GSE6791	GSE12452	GSE8671	GSE13911	GSE4290			GSE6764			GSE19188			GSE31210	GSE16515
			IDC vs Normal	DCIS vs Normal	IDC vs Normal	BC vs Normal	Tumor vs Normal	Tumor vs Normal	Tumor vs Normal	adenoma vs Normal	Tumor vs Normal	astrocytomas vs nomal	Glioblastoma vs normal	oligodendrogliomas vs normal	dysplastic vs normal	early stage vs normal	late stage vs normal	LCC vs normal	ADC vs normal	SCC vs normal	ADC vs Normal	Tumor vs Normal
	CENP-A	204962_s_at	30.976	2.83	5.26643	8.7495	6.22783	4.04218	5.11953	17.1751	7.68719	4.55687	13.3426	5.07131	0.16209	3.35258	13.652	24.3158	18.9108	42.266	8.50841	6.41441
		210821_x_at	8.81383	1.10307	3.20259	3.152	0.0563015	2.32507	0.640912	9.58914	4.91607	3.36887	5.53941	5.46531	0.0654194	0.362798	0.0895299	19.2142	14.4882	23.4278	2.73129	0.721152
	HJURP	218726_at	37.9461	2.04102	2.59514	9.22239	5.71645	1.23804	4.00814	18.6289	7.29695	5.7591	15.2648	3.20543	0.100731	2.55956	8.02127	23.6425	22.5697	38.3083	7.83553	4.19408
	M18BP1	206500_s_at	4.2035	0.650299	0.719042	2.55004	2.51807	1.54778	0.941231	7.62742	2.83145	2.46997	5.74125	1.29117	0.101126	1.77439	2.00163	3.64756	5.67769	6.72005	0.441944	1.61685
		226630_at	1.07559	0.426195	0.0161509	0.0469103	6.20271	0.232823	2.84321	11.1037	0.903452	1.17247	4.65277	0.774515	0.00532226	1.09155	2.68337	2.23725	3.26035	3.08859	0.648002	0.869604
		241816_at	1.62365	0.240743	0.163418	0.495854	0.36517	0.0536538	0.375998	1.48672	0.90289	2.95834	5.2992	0.632674	0.596243	1.82375	1.37703	3.45604	3.56693	6.96665	0.404027	1.05443
		244173_at	0.389261	0.85427	0.558056	1.22576	0.0806583	0.942478	0.147218	0.313649	1.48473	0.239028	0.679931	0.0428726	0.0157439	0.807318	1.29429	0.117648	0.0134336	0.604207	0.266509	3.5201
	MIS18A	219004_s_at	12.3682	0.976263	1.91745	2.98354	7.1481	4.3475	4.2039	13.6116	4.63969	0.152644	5.87683	1.36589	0.640256	1.42363	5.18617	14.4184	13.881	23.4331	6.1736	2.34715
		228597_at	13.0453	1.37823	1.45501	2.96541	9.06898	1.05637	4.41083	16.256	2.43739	2.10829	9.17288	1.41756	0.215012	2.53947	3.82013	14.4556	11.7983	20.727	5.47409	2.26782
		229671_s_at	10.9536	1.79668	1.56539	2.84939	0.309705	4.06532	4.29689	11.3328	0.837847	2.25399	6.29512	2.27442	0.173332	0.126255	1.642	10.4512	9.52092	16.4428	5.54868	0.213453
	MIS18B	213599_at	33.6272	2.57126	4.21873	4.46293	7.61104	3.43463	5.05147	18.0401	5.22098	3.64674	9.33193	5.62695	0.37499	2.17302	7.90419	21.7798	17.3191	32.9143	4.43759	4.11625
	CENP-T	218148_at	1.16838	1.60746	0.249915	0.979627	1.85927	0.748123	0.147659	1.17099	0.505188	1.80327	1.76877	0.901378	1.76217	0.740448	3.15401	0.0260187	0.629738	0.395626	0.0157665	0.614751
	CENP-W	226936_at	7.98464	0.0418436	0.278145	2.09294	7.42976	3.97366	2.90596	23.4514	8.09451	0.120242	4.64961	0.0755518	0.134757	4.53444	9.19925	10.8616	10.2069	31.6957	3.15259	3.72471
	CENP-S	213454_at	12.0577	0.283469	0.945207	2.79939	5.7444	2.06496	0.291934	16.2944	0.471636	0.16945	0.667229	0.280714	0.83327	0.30364	2.76948	11.4898	3.84341	3.64348	6.56543	0.323483
	CENP-X	209478_at	14.5585	2.4368	4.71	0.874929	0.0316976	0.0778331	0.88813	4.52993	1.50816	0.0505005	1.68232	1.9207	0.203802	1.79931	3.86531	10.6835	11.8768	13.7648	8.84558	3.24065
	CENP-C	204739_at	6.71108	1.2467	1.53683	0.908159	2.86428	0.0279377	0.559215	1.45599	1.89494	0.609623	1.07448	0.185736	0.14706	0.569102	1.47801	2.53341	4.33138	2.45168	0.884934	2.75499
	CENP-N	219555_s_at	21.1279	1.52623	3.68732	5.96255	3.62435	3.22581	3.80575	18.4613	6.19961	0.822842	7.90201	0.570881	0.262413	1.35464	8.56248	15.3276	15.2109	31.0437	4.06199	3.1759
		222118_at	5.58803	0.548669	2.54389	2.49166	3.96084	5.11112	3.87637	10.953	3.97352	0.111607	4.81526	0.304839	0.0346443	1.07876	5.3514	4.84878	3.00438	12.0065	0.739009	0.461942
		228559_at	21.2595	2.70685	2.59064	5.66453	4.526	2.12013	2.53023	13.6142	4.35168	0.82867	1.26751	1.52443	0.230268	1.32408	1.61024	9.43007	7.21042	23.5952	1.93912	1.45997
		234811_at	2.59132	0.0212288	0.604699	0.512936	0.275713	0.154845	0.565996	1.45249	0.498074	0.716147	2.5406	1.41308	0.474648	0.507747	0.729303	1.67802	0.208511	1.06135	0.160218	1.78127
	CENP-M	218741_at	24.3727	2.19273	3.39509	4.37796	3.35556	2.2603	0.942453	8.70799	7.40504	3.41802	6.76757	3.37571	0.375414	2.4592	5.08445	10.6148	12.9957	22.7433	8.89523	4.1699
	CENP-U	218883_s_at	37.4482	3.11918	3.18994	7.30064	5.54496	0.320426	7.22432	11.0127	4.63089	8.42978	15.4682	7.14247	0.116615	4.37173	10.0343	13.1603	15.1297	23.2217	7.44055	6.89394
		229304_s_at	7.37258	1.98087	1.65306	1.70633	1.70237	0.512009	4.01569	7.00751	0.349249	3.23944	7.80872	3.87835	1.47086	0.787944	3.29518	6.96863	5.7869	12.6991	2.37195	2.37109
		229305_at	24.0884	1.42658	1.31104	3.16602	3.39179	0.943586	6.0236	8.35843	1.61041	2.52306	8.77044	3.54559	1.27336	0.671014	2.54126	12.4108	8.9534	19.8085	4.74477	2.92131
	CENP-H	231772_x_at	17.8507	1.74115	2.07295	2.02022	3.37778	3.51493	5.45645	11.6163	6.93397	5.25102	8.20349	3.13038	0.0715292	1.69412	5.11147	15.8259	10.1789	19.208	3.94954	1.22514
	CENP-I	1555046_at	1.01118	0.459411	0.202331	1.07016	0.809911	0.436361	0.907146	1.22735	0.741265	0.470892	0.11566	0.220503	0.000400705	0.704351	1.82275	2.48158	1.23476	0.754065	0.961029	3.30451
		1563223_a_at	0.0651141	0.250975	0.0856105	0.941327	1.42734	1.54255	0.853465	1.33318	2.20134	0.251664	1.23146	0.69783	0.32942	1.67529	1.43421	1.44821	0.888243	0.858619	0.534451	2.76758
		207590_s_at	12.0263	0.984601	1.52259	2.31729	1.74687	1.53111	3.6954	8.26128	1.46859	0.52706	2.88217	0.522413	0.215451	0.087243	3.49686	13.5633	13.9302	21.2304	5.26384	0.425333
		214804_at	17.2936	0.647469	1.21812	2.32044	5.18728	2.69922	4.70684	6.91821	4.34774	1.63846	6.95619	2.0404	0.299638	0.343452	6.83359	14.5844	14.017	30.5182	3.88889	2.20042
	CENP-L	1554271_a_at	20.531	3.56808	2.99048	4.5391	0.910862	2.43081	1.91593	10.6288	3.92796	4.22447	11.1561	3.78609	0.46889	1.30544	6.82873	15.9589	18.9578	22.3091	6.30267	3.2608
		232065_x_at	9.56854	4.56417	2.8382	3.82795	4.45108	3.38728	4.20326	8.41824	9.44617	4.209	12.9837	2.85779	0.107512	3.29459	8.56274	14.1424	13.8009	22.3023	6.57264	3.06695
	CENP-K	222848_at	29.4484	2.84249	2.60936	3.76251	11.7178	1.57304	6.76294	16.1234	4.87033	5.48697	17.1313	3.66329	0.345209	2.54957	8.38701	14.3908	16.3922	19.7765	6.93901	7.02571
	CENP-O	219472_at	1.8907	0.23831	0.350696	0.115565	1.48734	0.199278	0.00958806	0.498479	1.38304	1.45377	2.68849	2.04769	0.297351	1.04966	0.0386492	6.3512	4.92643	9.48037	0.683955	1.78055
		226118_at	15.1627	1.80674	1.97654	2.74889	4.7576	2.78857	3.05452	4.27608	3.01928	3.50258	4.91635	1.88176	0.047089	1.44472	4.61125	16.9492	10.1598	18.5911	1.13882	2.8304
	CENP-Q	219294_at	5.35503	0.103532	0.270168	1.77462	8.12597	3.38925	4.03108	9.66042	4.18153	5.63188	5.70685	4.68715	0.0475334	0.739799	5.61074	10.0005	4.87297	5.65622	0.663485	1.12389
	CENP-R	205176_s_at	0.297513	0.603763	1.59167	0.0610739	6.54399	0.593609	5.10635	12.2039	0.974958	7.37535	14.6891	0.972168	1.21777	2.96762	6.24661	5.85925	4.2662	4.77988	3.83288	0.461215
	KNL1	1552680_a_at	32.521	0.579535	0.124982	3.16305	1.6202	0.473463	1.30706	3.15238	4.36512	1.78339	7.99436	1.84219	1.41473	1.81706	2.77405	14.731	14.0294	24.0281	5.32983	1.66429
		1552682_a_at	2.96851	0.839244	0.635676	0.978383	0.321993	0.0362271	0.8229	4.66518	1.57469	0.0270528	0.919913	1.94293	0.0898214	1.37122	2.35474	8.81206	6.42081	9.33743	2.26015	0.690223
		220247_at	0.141739	0.447172	0.369443	0.7266	1.51844	3.80888	0.250823	0.174109	0.559659	0.250805	1.96849	0.793844	0.00976087	0.850557	1.97612	0.242226	0.713029	0.112092	0.0933327	4.67275
		228323_at	38.7269	3.05247	4.18035	9.33827	8.84736	1.10361	5.11754	13.737	5.33699	5.67469	14.7101	6.6083	0.0791296	2.49997	2.96176	16.4258	17.4004	29.4133	7.9896	5.41949
	ZWINT	204026_s_at	44.4287	3.62368	3.42208	9.20403	8.74003	3.10356	9.19796	14.7003	4.08088	3.44029	9.54891	4.5288	0.0202888	3.48049	9.27538	14.7475	17.6961	21.8342	8.72424	6.53176
	MIS12	221559_s_at	0.0107517	0.431142	0.808257	0.246489	8.92392	1.59452	1.51552	1.40644	0.0546463	3.82894	8.01693	3.20452	1.37289	0.0985962	0.560225	0.133338	0.675909	0.103987	0.837794	0.755127
	NSL1	209483_s_at	5.64956	0.402788	0.153274	1.81157	0.977916	0.121985	0.094923	0.42036	0.69879	0.506508	0.403482	0.0421454	0.141472	0.400935	0.446306	4.66965	1.29331	1.62369	6.30001	0.491395
		209484_s_at	4.86664	0.526317	0.506603	1.36626	3.99996	1.56236	1.81726	0.453955	1.89522	3.76164	3.81744	3.57995	0.457104	6.24617	7.25855	10.2215	6.55505	5.23271	6.00907	1.24601
		230592_at	0.293008	0.0973002	0.869796	0.808382	3.5168	0.626363	0.902106	0.539167	0.306034	1.30957	2.8065	2.9336	0.296317	0.535162	1.4411	3.16234	0.587784	3.73349	0.0528258	0.642334
		235799_at	0.433816	0.0902659	0.448528	0.0707693	2.28448	2.93001	0.340732	0.828333	2.86771	0.483369	0.615951	0.467757	0.101	0.101394	0.313506	1.77618	0.284726	1.13225	1.06528	1.64372
	PMF1	202337_at	5.8559	2.30063	3.71645	0.327222	0.506421	2.39998	0.00286076	6.96671	0.378389	5.13236	7.42288	7.36524	2.28252	3.23466	11.3862	4.96754	5.02828	0.0856439	6.19805	3.51032
	KNL3	219512_at	14.6451	1.42629	1.28492	3.66982	5.01586	4.91506	3.75527	7.22166	3.94245	1.89476	9.52821	1.46653	0.950713	1.61774	5.63696	8.30168	5.97267	12.4426	1.22095	4.61147
	NDC80	204162_at	28.4564	3.16355	3.55949	5.33497	6.95333	2.67668	6.97028	15.3616	8.77309	10.0083	27.4304	10.6998	0.0460313	6.55646	11.7762	16.1663	15.5794	27.4943	4.38806	5.69336
	SPC24	235572_at	20.1274	1.79376	2.81107	4.0053	3.20659	0.391884	2.74843	3.03384	11.6325	3.8463	14.2864	6.70822	0.366057	5.78456	7.96672	15.7954	15.171	29.5833	8.76346	1.6479
	SPC25	209891_at	34.652	1.93469	2.94327	4.57922	4.22373	1.89719	2.87052	15.7777	7.46744	2.77958	7.65805	5.66173	0.148152	2.00035	7.59713	22.1779	13.9038	28.2412	5.43152	2.16064
	NUF2	223381_at	31.6308	2.91424	6.64702	10.6206	8.28159	1.88077	6.00242	17.4154	11.6696	6.77366	13.9366	6.84981	0.409378	3.78796	13.3212	23.7188	21.311	37.9988	8.13275	7.01982
Genes and probes in blue indicate fold change >2, FDR p<0.05 in at least 50% of the comparisons.
All significant changes (fold change >2 and FDR p<0.05) are highlighted in yellow.
