# Supplementary material for: Centromere and kinetochore gene misexpression predicts cancer patient survival and response to radiotherapy and chemotherapy
Source: Nat Commun. 2016 Aug 31;7:12619. doi: 10.1038/ncomms12619 (PMC5013662; doi:10.1038/ncomms12619)
Supplement: Supplementary Software 1 — R code and the individual breast cancer and lung cancer datasets for the Kaplan-Meier plots and forest plots in Figures 3 and 4. [file ncomms12619-s3.zip]

Archive with 2 entries (2 files):
- Dataset summary.RData
- All_datasets_3_wz.Rmd
