# Supplementary material for: Centromere and kinetochore gene misexpression predicts cancer patient survival and response to radiotherapy and chemotherapy
Source: Nat Commun. 2016 Aug 31;7:12619. doi: 10.1038/ncomms12619 (PMC5013662; doi:10.1038/ncomms12619)
Supplement: Supplementary Software 1 — R code and the individual breast cancer and lung cancer datasets for the Kaplan-Meier plots and forest plots in Figures 3 and 4. [file ncomms12619-s3.zip › All_datasets_3_wz.Rmd]

---
title: "all data sets"
output: html_document
2016-07-12
---


```{r setup, echo=F, message=F } 
library(knitr)
opts_knit$set(root.dir='..')
opts_chunk$set(fig.width=10, dpi=300, fig.height=6, cache=T) 
options(width = 100)  
```


```{r library, echo=F, message=F, results="hide", warning=F} 
setwd("~/Datasets/CES") ## please set your own dataset folder as working directory
libs <- c("plyr", "dplyr", "ggplot2", "reshape2","survival") ## Please ensure that you install these packages
lapply(libs, require, character.only = TRUE)

ces.tertile <- function(CES){
  rv <- cut(CES, breaks = c(-Inf, quantile(CES, c(1/3, 2/3)), Inf), labels=c("low", "mid", "hi")) %>% factor(levels=c("low", "mid", "hi"))
  return(rv)
}

createSurvivalFrame <- function(f.survfit){
  # initialise frame variable
  f.frame <- NULL
  # check if more then one strata
  if(length(names(f.survfit$strata)) == 0){
    # create data.frame with data from survfit
    f.frame <- data.frame(time=f.survfit$time, n.risk=f.survfit$n.risk, n.event=f.survfit$n.event, n.censor = f.survfit
                          $n.censor, surv=f.survfit$surv, upper=f.survfit$upper, lower=f.survfit$lower)
    # create first two rows (start at 1)
    f.start <- data.frame(time=c(0, f.frame$time[1]), n.risk=c(f.survfit$n, f.survfit$n), n.event=c(0,0),
                          n.censor=c(0,0), surv=c(1,1), upper=c(1,1), lower=c(1,1))
    # add first row to dataset
    f.frame <- rbind(f.start, f.frame)
    # remove temporary data
    rm(f.start)
  }
  else {
    # create vector for strata identification
    f.strata <- NULL
    for(f.i in 1:length(f.survfit$strata)){
      # add vector for one strata according to number of rows of strata
      f.strata <- c(f.strata, rep(names(f.survfit$strata)[f.i], f.survfit$strata[f.i]))
    }
    # create data.frame with data from survfit (create column for strata)
    f.frame <- data.frame(time=f.survfit$time, n.risk=f.survfit$n.risk, n.event=f.survfit$n.event, n.censor = f.survfit
                          $n.censor, surv=f.survfit$surv, upper=f.survfit$upper, lower=f.survfit$lower, strata=factor(f.strata))
    # remove temporary data
    rm(f.strata)
    # create first two rows (start at 1) for each strata
    for(f.i in 1:length(f.survfit$strata)){
      # take only subset for this strata from data
      f.subset <- subset(f.frame, strata==names(f.survfit$strata)[f.i])
      # create first two rows (time: 0, time of first event)
      f.start <- data.frame(time=c(0, f.subset$time[1]), n.risk=rep(f.survfit[f.i]$n, 2), n.event=c(0,0),
                            n.censor=c(0,0), surv=c(1,1), upper=c(1,1), lower=c(1,1), strata=rep(names(f.survfit$strata)[f.i],
                                                                                                 2))
      # add first two rows to dataset
      f.frame <- rbind(f.start, f.frame)
      # remove temporary data
      rm(f.start, f.subset)
    }
    # reorder data
    f.frame <- f.frame[order(f.frame$strata, f.frame$time), ]
    # rename row.names
    rownames(f.frame) <- NULL
  }
  # return frame
  return(f.frame)
}
# define custom function to draw kaplan-meier curve with ggplot
qplot_survival <- function(f.frame, f.CI="default", f.shape=3){
  require(ggplot2)
  # use different plotting commands dependig whether or not strata's are given
  if("strata" %in% names(f.frame) == FALSE){
    # confidence intervals are drawn if not specified otherwise
    if(f.CI=="default" | f.CI==TRUE ){
      # create plot with 4 layers (first 3 layers only events, last layer only censored)
      # hint: censoring data for multiple censoring events at timepoint are overplotted
      # (unlike in plot.survfit in survival package)
      ggplot(data=f.frame) + geom_step(aes(x=time, y=surv), direction="hv") + geom_step(aes(x=time,
                                                                                            y=upper), directions="hv", linetype=2) + geom_step(aes(x=time,y=lower), direction="hv", linetype=2) +
        geom_point(data=subset(f.frame, n.censor==1), aes(x=time, y=surv), shape=f.shape)
    }
    else {
      # create plot without confidence intervals
      ggplot(data=f.frame) + geom_step(aes(x=time, y=surv), direction="hv") +
        geom_point(data=subset(f.frame, n.censor==1), aes(x=time, y=surv), shape=f.shape)
    }
  }
  else {
    if(f.CI=="default" | f.CI==FALSE){
      # without CI
      ggplot(data=f.frame, aes(group=strata, colour=strata)) + geom_step(aes(x=time, y=surv),
                                                                         direction="hv") + geom_point(data=subset(f.frame, n.censor==1), aes(x=time, y=surv), shape=f.shape)
    }
    else {
      # with CI (hint: use alpha for CI)
      ggplot(data=f.frame, aes(colour=strata, group=strata)) + geom_step(aes(x=time, y=surv),
                                                                         direction="hv") + geom_step(aes(x=time, y=upper), directions="hv", linetype=2, alpha=0.5) +
        geom_step(aes(x=time,y=lower), direction="hv", linetype=2, alpha=0.5) +
        geom_point(data=subset(f.frame, n.censor==1), aes(x=time, y=surv), shape=f.shape)
    }
  }
}


# define my functions
call.myfunc <- function (id, dat, factors, t1, t2="") {
  fac.lst <- list()
  con.lst <- list()
  
  # age
  con.lst[[t1]] <- coxph(formula = as.formula (sprintf(" t1 ~ CES + %s", factors)), data = dat)
  if(t2!="") con.lst[[t2]] <- coxph(formula = as.formula (sprintf(" t2 ~ CES + %s", factors)), data = dat)
  
  lapply(con.lst, function(x) print(summary(x)) )
  
  fac.lst[[t1]] <- coxph(formula = as.formula (sprintf(" t1 ~ tertile + %s", factors)), data = dat)
  if(t2!="") fac.lst[[t2]] <- coxph(formula = as.formula (sprintf(" t2 ~ tertile + %s", factors)), data = dat)
  
  lapply(fac.lst, function(x) print(summary(x)))
  
  p1 <- survfit(formula = t1 ~ tertile, data = dat)
  #plot(p1, lty = 2:4) 
  pp1 <- p1 %>% createSurvivalFrame %>% qplot_survival + labs(title=sprintf("%s (%s)", id, t1)) 
  print(pp1)
  
  if(t2 != ""){
    p2 <- survfit(t2 ~ tertile, data = dat)
    pp2 <- p2 %>% createSurvivalFrame %>% qplot_survival + labs(title=sprintf("%s (%s)", id, t2))
    print(pp2)
  }
  return(list(con=con.lst, fac=fac.lst ))
}


call.myfunc2 <- function (id, dat, factors, t.names) {
  fac.lst <- lapply(t.names, function(nn){
    p <- survfit(formula = as.formula(sprintf(" %s ~ tertile", nn)), data = dat)
    pp <- p %>% createSurvivalFrame %>% qplot_survival + labs(title=sprintf("%s (%s)", id, nn)) 
    print(pp)
    
    rv <- coxph(formula = as.formula (sprintf(" %s ~ tertile + %s", nn, factors)), data = dat)
    return(rv)
  })
  
  con.lst <- lapply(t.names, function(nn){
    coxph(formula = as.formula (sprintf(" %s ~ CES + %s", nn, factors)), data = dat)
  })
  names(con.lst) <- names(fac.lst) <- t.names
  
  lapply(con.lst, function(x) print(summary(x)) )
  lapply(fac.lst, function(x) print(summary(x)))
  return(list(con=con.lst, fac=fac.lst ))
}

``` 

## Load data
```{r _load_data} 
getwd() 

load("/Users/weiguo/Datasets/CES/Dataset summary.RData") ## Please define your own data directory


ces.con.lst <- list()
ces.fac.lst <- list()
dat.lst <- list()
```

## gray
```{r gray.UT}
#dim(gray)
dat <- subset(gray, rad != 1)
#dat <- gray
dim(dat)
head(dat)
summary(dat)

id <- "gray.UT"
dat$tertile <- ces.tertile(dat$CES)

t.names <- c("OS")
model <- "as.numeric(stage) + size + age.dx + as.numeric(SBR.grade) + er + nodal.status + chemo + horm "

dat$OS <- with(dat, Surv(overall.time, overall.binary == 1))

rv <- call.myfunc2(id, dat, model, t.names)
dat.lst[[id]] <- dat
ces.fac.lst[[id]] <- rv$fac
ces.con.lst[[id]] <- rv$con
```
```{r gray.RT}
#dim(gray)
dat <- subset(gray, rad == 1)
#dat <- gray
dim(dat)
head(dat)
summary(dat)

id <- "gray.RT"
dat$tertile <- ces.tertile(dat$CES)

t.names <- c("OS")
model <- "as.numeric(stage) + size + age.dx + as.numeric(SBR.grade) + er + nodal.status + chemo + horm "

dat$OS <- with(dat, Surv(overall.time, overall.binary == 1))

rv <- call.myfunc2(id, dat, model, t.names)
dat.lst[[id]] <- dat
ces.fac.lst[[id]] <- rv$fac
ces.con.lst[[id]] <- rv$con
```

## gse1456
```{r gse1456}

id <- "gse1456"
dat <- gse1456.clean
dat$tertile <- ces.tertile(dat$CES)
dat$subtype <- relevel(dat$subtype, ref=c(" Normal Like"))
hist(dat$CES, n=100)

head(dat)
summary(dat)

t.names <- c("OS", "RFS")
model <- " grade "

dat$OS  <- with(dat, Surv(t.dss, e.os == 1))
dat$RFS <- with(dat, Surv(t.rfs, e.rfs == 1))

rv <- call.myfunc2(id, dat, model, t.names)
dat.lst[[id]] <- dat
ces.fac.lst[[id]] <- rv$fac
ces.con.lst[[id]] <- rv$con
```

## GSE14814
```{r GSE14814.ACT}
id <- "GSE14814.ACT"
dat <- subset(GSE14814.clean, treatment = "ACT")

head(dat)
dim(dat)
dat$tertile <- ces.tertile(dat$CES)
summary(dat)

t1 <- "OS"
t2 <- "DSS"
model <- "gender + age + histology + stage "

dat$t1 <- with(dat, Surv(t.os, status.os == 1))
dat$t2 <- with(dat, Surv(t.dss, status.dss == 1))

rv <- call.myfunc(id, dat, model, t1, t2)
dat.lst[[id]] <- dat
ces.fac.lst[[id]] <- rv$fac
ces.con.lst[[id]] <- rv$con
```

```{r GSE14814.OBS}
id <- "GSE14814.OBS"
dat <- subset(GSE14814.clean, treatment == "OBS")

head(dat)
dim(dat)
dat$tertile <- ces.tertile(dat$CES)
summary(dat)

t1 <- "OS"
t2 <- "DSS"
model <- "gender + age + histology + stage "

dat$t1 <- with(dat, Surv(t.os, status.os == 1))
dat$t2 <- with(dat, Surv(t.dss, status.dss == 1))

rv <- call.myfunc(id, dat, model, t1, t2)
dat.lst[[id]] <- dat
ces.fac.lst[[id]] <- rv$fac
ces.con.lst[[id]] <- rv$con
```

```{r GSE14814}
id <- "GSE14814"
dat <- GSE14814.clean

head(dat)
dim(dat)
dat$tertile <- ces.tertile(dat$CES)
summary(dat)

fac.lst <- list()
con.lst <- list()

# age
con.lst$os <- coxph(formula = Surv(t.os, status.os == 1) ~ CES + treatment + stage + gender + age + histology, data = dat)
con.lst$dss <- coxph(formula = Surv(t.dss, status.dss == 1) ~ CES + treatment + stage + gender + age + histology, data = dat)

lapply(con.lst, summary)

fac.lst$os <- coxph(formula = Surv(t.os, status.os == 1) ~ tertile + treatment + stage + gender + age + histology, data = dat)
fac.lst$dss <- coxph(formula = Surv(t.dss, status.dss == 1) ~ tertile + treatment + stage + gender + age + histology, data = dat)

lapply(fac.lst, summary)
p1 <- survfit(formula = Surv(t.os, status.os == 1) ~ tertile, data = dat)
#plot(p1, lty = 2:4) 
p1 %>% createSurvivalFrame %>% qplot_survival + labs(title=sprintf("%s OS", id)) 

p2 <- survfit(Surv(t.dss, status.dss == 1)~ tertile, data = dat)
#plot(p2, lty = 2:4) 
p2 %>% createSurvivalFrame %>% qplot_survival + labs(title=sprintf("%s DSS", id)) 


dat.lst[[id]] <- dat
ces.fac.lst[[id]] <- fac.lst
ces.con.lst[[id]] <- con.lst
```

## GSE20685
```{r GSE20685}
id <- "GSE20685"
dat <- GSE20685.clean

head(dat)
dim(dat)
summary(dat)

hist(dat$CES, n=100)
dat$tertile <- ces.tertile(dat$CES)
fac.lst <- list()
con.lst <- list()

# check TN adn adjvant_treatment, treatment with CES
ggplot(data=dat, aes(stage_T, CES)) +  geom_boxplot() + geom_jitter() 
ggplot(data=dat, aes(stage_N, CES)) +  geom_boxplot() + geom_jitter() 

# age
con.lst$os <- coxph(formula = Surv(os.time, os.status == 1) ~ CES + strata(stage_T) + as.numeric(stage_N) + stage_M + age , data = dat)
con.lst$dmfs <- coxph(formula = Surv(dmfs.time, dmfs.status == 1) ~ CES + strata(stage_T) + as.numeric(stage_N) + stage_M + age , data = dat)

lapply(con.lst, summary)

fac.lst$os <- coxph(formula = Surv(os.time, os.status == 1) ~ tertile + strata(stage_T) + as.numeric(stage_N) + stage_M + age, data = dat)
fac.lst$dmfs <- coxph(formula = Surv(dmfs.time, dmfs.status == 1) ~ tertile + strata(stage_T) + as.numeric(stage_N) + stage_M + age , data = dat)

lapply(fac.lst, summary)
p1 <- survfit(formula = Surv(os.time, os.status == 1) ~ tertile, data = dat)
#plot(p1, lty = 2:4) 
p1 %>% createSurvivalFrame %>% qplot_survival + labs(title=sprintf("%s OS", id)) 

p2 <- survfit(Surv(dmfs.time, dmfs.status == 1) ~ tertile, data = dat)
#plot(p2, lty = 2:4) 
p2 %>% createSurvivalFrame %>% qplot_survival + labs(title=sprintf("%s DMFS", id)) 


dat.lst[[id]] <- dat
ces.fac.lst[[id]] <- fac.lst
ces.con.lst[[id]] <- con.lst
```


## GSE31210
```{r GSE31210}
id <- "GSE31210"
dat <- gse31210

head(dat)
dim(dat)
summary(dat)

hist(dat$CES, n=100)
dat$tertile <- ces.tertile(dat$CES)

t1 <- "OS"
t2 <- "Relapse"
model <- "age + gender + smoking + stage"

dat$t1 <- with(dat, Surv(t.os, e.os ==1))
dat$t2 <- with(dat, Surv(t.relapse, e.relapse == 1))


rv <- call.myfunc(id, dat, model, t1, t2)
dat.lst[[id]] <- dat
ces.fac.lst[[id]] <- rv$fac
ces.con.lst[[id]] <- rv$con
```

## GSE3494
```{r GSE3494}
id <- "GSE3494"
dat <- GSE3494.clean

head(dat)
dim(dat)
summary(dat)

dat$CES <- dat$CES14
hist(dat$CES, n=100)
dat$tertile <- ces.tertile(dat$CES)

t.names <- c("DFS")
model <- "age + Grade + size + node + ER + PR"

dat$DFS <- with(dat, Surv(t.dfs, e.dfs ==1))


rv <- call.myfunc2(id, dat, model, t.names)
dat.lst[[id]] <- dat
ces.fac.lst[[id]] <- rv$fac
ces.con.lst[[id]] <- rv$con
```

## GSE37745
```{r GSE37745}
id <- "GSE37745"
dat <- gse37745

head(dat)
dim(dat)
summary(dat)

hist(dat$CES, n=100)
dat$tertile <- ces.tertile(dat$CES)

t1 <- "OS"
t2 <- "Recurrence"
model <- "age + gender + subtype + performance.status + stage.2 "

dat$t1 <- with(dat, Surv(t.os, e.os ==1))
dat$t2 <- with(dat, Surv(t.recurrence, e.recurrence ==1))


rv <- call.myfunc(id, dat, model, t1, t2)
dat.lst[[id]] <- dat
ces.fac.lst[[id]] <- rv$fac
ces.con.lst[[id]] <- rv$con
```

## GSE42127
```{r GSE42127}
id <- "GSE42127.stage"
dat <- subset(gse42127, stage %in% c("I", "II"))

head(dat)
dim(dat)
summary(dat)

hist(dat$CES, n=100)
dat$tertile <- ces.tertile(dat$CES)

t.names <- c("OS")
model <- "chemo + gender + age + stage + subtype "

dat$OS <- with(dat, Surv(t.os, e.os ==1))

rv <- call.myfunc2(id, dat, model, t.names)
dat.lst[[id]] <- dat
ces.fac.lst[[id]] <- rv$fac
ces.con.lst[[id]] <- rv$con
```

## GSE6532.complete
```{r GSE6532.complete}
id <- "GSE6532.complete"
dat <- GSE6532.complete

head(dat)
dim(dat)
summary(dat)

hist(dat$CES, n=100)
dat$tertile <- ces.tertile(dat$CES)

model <- "treatment + age + Size + Grade + ER + Node "

t.times <- c("RFS", "DMFS")
dat$RFS <- with(dat, Surv(RFS.days, RFS.status ==1))
dat$DMFS <- with(dat, Surv(DMFS.days, DMFS.status ==1))


rv <- call.myfunc2(id, dat, model, t.times)
dat.lst[[id]] <- dat
ces.fac.lst[[id]] <- rv$fac
ces.con.lst[[id]] <- rv$con
```

## nki
```{r nki}
id <- "nki"
dat <- nki

head(dat)
dim(dat)
summary(dat)

hist(dat$CES, n=100)
dat$tertile <- ces.tertile(dat$CES)

t.names <- c("OS", "RECUR")
model <- "diameter.mm. + as.factor(Grade_3_classes) + ER + as.numeric(Lymph_node_number_postive) + Age.years. + Chemo + Hormonal "

dat$OS <- with(dat, Surv(t.os, e.os ==1))
dat$RECUR <- with(dat, Surv(t.recur, e.recurrence ==1))

rv <- call.myfunc2(id, dat, model, t.names)
dat.lst[[id]] <- dat
ces.fac.lst[[id]] <- rv$fac
ces.con.lst[[id]] <- rv$con
```

##TCGAlungADC
```{r TCGAlungADC}
id <- "TCGAlungADC"
dat <- TCGAlungADC

head(dat)
dim(dat)
summary(dat)

hist(dat$CES, n=100)
dat$tertile <- ces.tertile(dat$CES)


hist(dat$CES, n=100)
dat$tertile <- ces.tertile(dat$CES)

t.names <- c("OS")
model <- "AGE + GENDER + smoking + stage "

dat$OS <- with(dat, Surv(OS.MONTHS, OS.STATUS ==1))

rv <- call.myfunc2(id, dat, model, t.names)
dat.lst[[id]] <- dat
ces.fac.lst[[id]] <- rv$fac
ces.con.lst[[id]] <- rv$con
```


## save all results
```{r end, cache=FALSE }
## make sure ProjectTemplate package is installed 
## make a cache subfolder under working directory
ProjectTemplate::cache("dat.lst")     
ProjectTemplate::cache("ces.fac.lst") 
ProjectTemplate::cache("ces.con.lst") 

lapply(ces.fac.lst, names)
lapply(ces.con.lst, names)
names(dat.lst)
```
